# Supplementary material for: Hospital Pharmacists and Antimicrobial Stewardship: A Qualitative Analysis
Source: Antibiotics (Basel). 2021 Nov 24;10(12):1441. doi: 10.3390/antibiotics10121441 (PMC8698014; doi:10.3390/antibiotics10121441)
Supplement: Supplementary file 1 [file antibiotics-10-01441-s001.zip]

Archive with 2 entries (2 files):
- Proof_Antibiotics_SuppFileAnnex1_COREQ_final.pdf
- Proof_Antibiotics_SuppFileAnnex2_InterviewGuide_final.pdf
